# Supplementary material for: Association of Total, Added, and Natural Phosphorus Intakes with Biomarkers of Health Status and Mortality in Healthy Adults in the United States
Source: Nutrients. 2022 Apr 22;14(9):1738. doi: 10.3390/nu14091738 (PMC9104875; doi:10.3390/nu14091738)
Supplement: Supplementary file 1 [file nutrients-14-01738-s001.zip]

Archive with 1 entries (1 files):
- nutrients-1662408-supplementary.pdf
